# Supplementary material for: Water, sanitation, and hygiene conditions and prevalence of intestinal parasitosis among primary school children in Dessie City, Ethiopia
Source: PLoS One. 2021 Feb 3;16(2):e0245463. doi: 10.1371/journal.pone.0245463 (PMC7857601; doi:10.1371/journal.pone.0245463)
Supplement: S2 File — (XLSX) [file pone.0245463.s002.xlsx]

## Sheet: Sheet1
IDN	SCCODE	KEBEL	N101AGE	N102RES	N103SEX	N104RELI	N105GRA	N106MED	N107MMA	N108MOCC	N109FEDU	N110FOCC	N111FSI	N201DWSH	N202DWSS	N203WRM	N204WTP	N205CWS	N206SAS	N207SWP	N208WPD	N209WAN	N210DWA	N211HCS	N212HSH	N213STP	N214RBP	N215SFD	N216	N217SCP	N218CSU	N219CSW	N220SHST	N221SSH	N222SPP	N223WMM	N224SCC	N225WTC	N226HWB	N227HWD	N228HWC	N229HWP	N230HWT	N231HWM	N232DMF	N233PD	N234TTS	N235	N236
106	1	2	12	2	1	2	5	4	5	1	2	4	5	1	1	1	1	1	1	0	0	0	1	1	1	0	1	1	1	1	1	0		0	1	2	0		1	0	0	1	0	0	1	1	1	13	1
74	1	5	10	2	1	1	4	4	4	3	1	4	2	1	1	1	1	1	1	0	0	0	1	1	1	0	1	0	1	1	1	0		0	1	4	0		1	0	0	1	0	0	1	1	1	13	1
124	1	16	12	2	1	1	5	4	2	4	4	3	11	1	1	1	1	1	1	0	0	0	1	1	1	0	1	1	1	1	0	0		0	1	1	0		1	0	0	1	0	0	1	1	1	13	1
156	1	2	11	2	1	3	6	3	2	1	4	3	5	1	1	1	1	1	1	0	0	0	1	1	1	0	1	1	1	1	1	0		0	0		1	3	1	0	0	1	0	0	1	1	1	13	1
212	1	6	15	2	1	2	8	1	2	1	1	1	7	1	1	1	1	1	1	0	0	0	1	1	1	0	1	1	1	1	0	1	0	0	1	1	1	1	0	1	1	0	1	0	1	1	1	13	1
71	1	7	10	2	1	1	4	4	1	4	4	3	7	1	1	1	1	1	1	0	0	0	1	1	1	0	1	1	1	1	1	1	1	0	1	3	1	3	1	1	0	0	0	1	1	1	1	13	1
217	1	6	15	2	1	3	8	1	2	1	2	2	8	1	1	1	1	1	1	0	0	0	1	1	1	0	1	1	1	1	1	0		0	1	1	1	1	0	1	1	0	0	0	1	1	1	13	1
115	1	4	11	2	1	1	5	4	3	1	4	3	4	1	1	1	1	1	1	0	0	0	1	1	0	0	1	1	1	1	0	0		0	1	2	1	3	1	0	0	1	1	1	1	1	1	13	1
97	1	4	12	2	1	1	4	2	3	4	2	2	4	1	1	1	1	1	1	0	0	0	1	1	1	0	0	1	1	1	1	0		0	1	2	0		0	0	1	1	0	1	1	1	1	13	1
178	1	7	13	2	1	2	6	4	2	1	4	4	3	1	1	1	1	1	1	0	0	0	1	1	0	0	1	1	1	1	0	1	0	0	1	2	1	3	1	0	1	1	1	1	1	1	1	13	1
130	1	5	12	2	1	1	5	3	3	4	1	4	3	1	1	1	1	1	1	0	0	0	1	1	1	0	1	1	1	1	0	0		0	1	2	1	2	1	0	1	1	1	1	1	1	1	13	1
151	1	6	13	2	1	1	6	4	2	1	4	3	8	1	1	1	1	1	1	0	0	0	1	1	1	0	1	1	1	1	0	0		0	1	2	1	3	1	0	1	1	1	1	1	1	1	13	1
104	1	2	11	2	1	1	5	4	2	1	4	3	7	1	1	1	1	1	1	0	0	0	1	1	1	0	1	0	0	0	0	0		0	1	1	0		1	0	1	1	1	0	1	1	1	13	1
207	1	8	15	2	1	1	8	1	2	1	1	1	5	1	1	1	1	1	1	0	0	0	1	1	1	0	1	1	1	1	1	0		0	1	3	1	1	1	0	1	1	1	0	1	1	1	13	1
122	1	4	12	2	1	1	5	4	2	2	2	4	4	1	1	1	1	1	1	0	0	0	1	1	1	0	1	1	1	1	1	0		0	1	4	0		0	0	1	1	1	1	1	1	1	13	1
76	1	2	10	2	1	2	4	4	1	1	4	4	5	1	1	1	1	1	1	0	0	0	1	1	1	0	1	1	1	1	1	0		0	1	2	1	4	1	0	1	1	0	1	1	1	1	13	1
173	1	5	13	2	1	1	6	4	5	3	2	3	5	1	1	1	1	1	1	0	0	0	1	1	1	0	1	1	1	1	1	0		0	1	2	1	2	0	0	1	1	1	1	1	1	1	13	1
219	1	9	13	2	1	1	8	4	2	3	4	3	6	1	1	1	1	1	1	0	0	0	1	1	1	0	1	1	1	1	1	0		0	1	1	1	1	0	0	1	1	1	0	1	1	1	13	1
72	1	16	12	2	1	1	4	4	1	2	4	3	6	1	1	1	1	1	1	0	0	0	1	1	1	0	1	1	1	1	0	0		0	1	2	1	3	0	0	1	1	1	1	1	1	1	13	1
84	1	5	13	2	1	1	4	2	2	2	3	3	5	1	1	1	1	1	1	0	0	0	1	1	1	0	1	1	1	1	0	0		0	1	3	1	3	1	0	0	1	0	1	1	1	1	13	1
165	1	6	14	2	1	1	6	4	2	1	3	2	7	1	1	1	1	1	1	0	0	0	1	1	1	0	1	1	1	1	0	0		0	1	2	1	3	1	0	0	1	0	1	1	1	1	13	1
133	1	2	11	2	1	2	5	2	1	1	2	4	6	1	1	1	1	1	1	0	0	0	1	1	1	0	1	1	1	1	0	0		0	1	2	1	3	1	0	0	0	0	0	1	1	1	13	1
134	1	2	13	2	1	2	5	3	4	4	1	2	5	1	1	1	1	1	1	0	0	0	1	1	1	0	1	1	1	1	1	0		0	1	1	0		1	0	0	1	0	0	1	1	1	13	1
171	1	6	13	2	1	1	6	4	2	1	4	1	3	1	1	1	1	1	1	0	0	0	1	1	1	0	1	0	0	0	0	0		0	1	3	1	2	1	0	0	1	0	0	1	1	1	13	1
105	1	5	11	2	1	2	5	4	5	2	4	4	3	1	1	1	1	1	1	0	0	0	1	1	1	0	1	1	1	1	1	0		0	1	4	0		0	0	0	0	0	1	1	3	1	13	1
85	1	2	10	2	1	2	4	2	2	1	2	2	5	1	1	1	1	1	1	0	0	0	1	1	1	0	1	1	0	0	0	1	0	0	1	3	1	3	0	0	0	0	0	0	1	1	1	13	1
96	1	4	10	2	1	1	4	3	2	4	3	4	4	1	1	1	1	1	1	0	0	0	1	1	1	0	1	1	1	1	0	1	0	0	1	2	1	3	1	0	1	1	1	1	1	2	1	13	1
185	1	5	14	2	1	1	7	4	2	3	4	3	5	1	1	1	1	1	1	0	0	0	1	1	1	0	1	1	1	0	1	1	1	0	1	1	1	3	1	1	1	1	0	1	1	1	1	13	1
162	1	3	13	2	1	2	6	3	4	2	4	3	3	1	1	1	1	1	1	0	0	0	1	1	1	0	1	1	1	1	1	0		0	1	2	0		1	0	1	1	1	1	1	1	1	13	1
64	1	5	11	2	1	1	4	2	3	1	2	3	4	1	1	1	1	1	1	0	0	0	1	1	1	0	1	1	1	1	1	1	1	0	1	1	1	3	1	0	1	1	1	0	0	1	1	13	1
220	1	10	14	2	1	1	8	2	2	2	2	2	6	1	1	1	1	1	1	0	0	0	1	1	1	0	1	1	1	1	1	0		0	1	1	1	2	1	0	1	1	1	1	1	1	1	13	1
102	1	6	12	2	1	1	5	4	2	1	2	2	4	1	1	1	1	1	1	0	0	0	1	1	1	0	1	1	1	1	1	1	1	0	1	2	1	3	1	1	1	1	1	1	1	1	1	13	1
117	1	5	12	2	1	1	5	4	1	1	3	2	4	1	1	1	1	1	1	0	0	0	1	1	1	0	1	1	1	1	0	0		0	1	2	1	3	1	0	1	1	1	0	1	1	1	13	1
87	1	5	11	2	1	2	4	4	2	1	4	2	4	1	1	1	1	1	1	0	0	0	1	1	1	0	1	1	1	1	1	0		0	1	2	1	2	1	0	1	1	1	1	1	1	1	13	1
83	1	2	10	2	1	2	4	1	2	2	2	2	6	1	1	1	1	1	1	0	0	0	1	1	1	0	0	1	1	1	0	0		0	1	4	1	2	1	1	1	1	1	0	1	1	1	13	1
167	1	5	15	2	1	2	6	1	3	2	4	1	2	1	1	1	1	1	1	0	0	0	1	1	0	0	1	1	1	1	1	0		0	1	2	0		1	0	1	1	1	1	1	2	1	13	1
216	1	8	14	2	1	1	8	1	2	1	1	1	6	1	1	1	1	1	1	0	0	0	1	1	1	0	1	1	1	1	1	0		0	1	2	1	2	1	0	1	1	1	0	1	1	1	13	1
95	1	5	12	2	1	2	4	2	2	1	2	4	6	1	1	1	1	1	1	0	0	0	1	1	1	0	1	1	1	1	0	0		0	1	2	1	3	1	0	0	1	1	0	1	1	1	13	1
159	1	7	11	2	1	1	6	3	2	1	4	4	5	1	1	1	1	1	1	0	0	0	1	1	1	0	1	1	1	1	1	0		0	1	3	1	1	1	0	1	1	0	0	1	1	1	13	1
142	1	3	11	2	1	2	5	4	2	2	4	4	7	1	1	1	1	1	1	0	0	0	1	1	1	0	1	1	1	1	0	0		0	1	1	1	3	1	1	0	0	0	1	1	1	1	13	1
66	1	7	9	2	1	1	4	2	2	1	2	4	5	1	1	1	1	1	1	0	0	0	1	1	1	0	1	1	1	1	1	0		0	0		1	3	1	0	0	1	1	1	1	1	1	13	1
119	1	5	11	2	1	2	5	4	2	1	3	2	7	1	1	1	1	1	1	0	0	0	1	1	1	0	1	1	1	1	1	0		0	1	2	0		1	0	1	1	1	0	1	1	1	13	1
135	1	5	11	2	1	1	5	4	2	4	3	2	6	1	1	1	1	1	1	0	0	0	1	1	1	0	1	1	1	1	1	0		0	1	2	0		1	0	1	0	1	0	1	1	1	13	1
93	1	3	11	2	1	2	4	2	2	1	2	2	6	1	1	1	1	1	1	0	0	0	1	1	1	0	1	1	1	1	0	0		0	1	2	1	3	0	0	1	1	1	1	0	1	1	13	1
99	1	6	11	2	1	1	5	3	5	1	4	4	4	1	1	1	1	1	1	0	0	0	1	1	1	0	1	1	1	1	1	0		0	1	4	0		1	1	0	1	0	1	1	1	1	13	1
94	1	3	10	2	1	1	4	2	2	4	2	4	4	1	1	1	1	1	1	0	0	0	1	0		0	1	1	1	1	1	0		0	1	2	0		1	0	0	1	0	0	0	1	1	13	1
224	1	5	15	2	1	1	8	4	2	3	4	3	4	1	1	1	1	1	1	0	0	0	1	1	1	0	1	1	1	1	1	0		0	1	1	1	1	1	0	1	0	1	0	1	1	1	13	1
152	1	4	12	2	1	2	6	4	2	1	4	3	5	1	1	1	1	1	1	0	0	0	1	1	1	0	1	1	1	1	1	0		0	1	4	0		1	1	0	1	0	1	1	1	1	13	1
109	1	7	12	2	1	2	5	4	2	1	4	3	5	1	1	1	1	1	1	0	0	0	1	1	1	0	1	1	1	1	1	0		0	1	2	0		1	0	0	1	1	0	1	1	1	13	1
153	1	5	12	2	1	2	6	3	2	1	4	3	7	1	1	1	1	1	1	0	0	0	1	1	1	0	1	1	1	1	1	0		0	1	2	0		1	0	0	1	0	0	1	1	1	13	1
70	1	8	11	2	1	1	4	4	2	3	4	3	4	1	1	1	1	1	1	0	0	0	1	1	1	0	1	1	1	0	0	1	0	0	1	2	1	3	1	0	0	1	0	1	1	1	1	13	1
68	1	4	10	2	1	2	4	4	2	4	4	3	5	1	1	1	1	1	1	0	0	0	1	1	1	0	1	1	1	0	1	0		0	1	4	0		1	0	0	1	0	1	1	1	1	13	1
203	1	5	15	2	1	1	7	4	3	2	2	2	5	1	1	1	1	1	1	0	0	0	1	1	1	0	1	1	1	1	0	1	0	0	1	4	1	3	1	0	0	1	0	0	1	1	1	13	1
196	1	6	14	2	1	1	7	4	2	1	4	2	6	1	1	1	1	1	1	0	0	0	1	1	1	0	1	1	1	0	0	1	1	0	1	3	1	3	1	0	0	1	0	1	1	1	1	13	1
179	1	3	13	2	1	1	6	3	2	1	3	2	5	1	1	1	1	1	1	0	0	0	1	1	1	0	1	1	1	1	1	0		0	1	2	1	2	1	0	0	1	0	0	1	1	1	13	1
186	1	2	13	2	1	1	7	4	5	1	2	2	5	1	1	1	1	1	1	0	0	0	1	1	1	0	1	1	1	0	1	1	1	0	1	1	1	3	1	0	0	1	0	0	1	1	1	13	1
113	1	5	11	2	1	1	5	3	3	4	3	2	3	1	1	1	1	1	1	0	0	0	1	1	0	0	1	1	1	1	0	0		0	1	3	1	3	1	0	0	1	0	1	1	1	1	13	1
62	1	5	11	2	1	1	4	2	2	1	2	2	5	1	1	1	1	1	1	0	0	0	1	1	1	0	1	1	1	1	0	0		0	1	2	0		1	1	0	1	0	1	1	1	1	13	1
116	1	7	12	2	1	1	5	4	1	3	4	4	4	1	1	1	1	1	1	0	0	0	1	1	0	0	1	1	1	1	1	0		0	1	2	1	1	1	1	0	0	0	0	1	1	1	13	1
100	1	5	13	2	1	1	5	4	2	1	2	3	5	1	1	1	1	1	1	0	0	0	1	1	1	0	1	1	1	1	1	0		0	1	2	0		0	1	0	1	0	1	1	1	1	13	1
147	1	7	12	2	1	2	6	4	1	3	4	3	7	1	1	1	1	1	1	0	0	0	1	1	1	0	1	1	1	1	0	0		0	1	2	1	3	0	1	0	1	0	1	1	1	1	13	1
149	1	4	12	2	1	1	6	4	2	3	2	3	4	1	1	1	1	1	1	0	0	0	1	1	1	0	1	1	1	1	0	1	0	0	1	2	1	3	0	1	1	0	0	1	0	1	1	13	1
118	1	6	11	2	1	1	5	4	3	3	1	3	8	1	1	1	1	1	1	0	0	0	1	1	1	0	1	1	1	1	0	0		0	1	2	1	3	1	1	0	1	0	0	1	1	1	13	1
170	1	7	13	2	1	1	6	4	2	1	4	2	6	1	1	1	1	1	1	0	0	0	1	1	0	0	1	0	0	0	0	0		0	1	1	1	3	0	1	0	1	0	1	1	1	1	13	1
75	1	10	10	2	1	1	4	4	2	2	4	2	5	1	1	1	1	1	1	0	0	0	1	1	1	0	1	1	1	1	1	0		0	1	3	1	2	0	1	0	1	0	1	1	1	1	13	1
79	1	4	12	2	1	1	4	3	4	2	2	4	5	1	1	1	1	1	1	0	0	0	1	1	1	0	1	1	0	0	1	0		0	1	2	1	1	0	1	0	1	0	0	1	1	1	13	1
91	1	5	11	2	1	2	4	3	2	2	1	2	6	1	1	1	1	1	1	0	0	0	1	1	1	0	1	1	1	0	1	0		0	1	2	0		0	1	0	0	0	1	1	2	1	13	1
136	1	5	12	2	1	1	5	1	4	1	1	2	3	1	1	1	1	1	1	0	0	0	1	1	1	0	1	1	1	1	1	0		0	1	2	0		0	1	0	0	0	0	1	1	1	13	1
337	1	10	11	2	1	2	5	3	5	1	3	3	5	1	1	1	1	1	1	0	0	0	1	1	1	0	1	0	0	0	1	0		0	1	1	1	2	1	1	0	1	1	1	1	2	1	13	1
158	1	4	12	2	1	1	6	1	4	1	1	4	3	1	1	1	1	1	1	0	0	0	1	1	1	0	1	1	1	1	0	0		0	1	2	1	3	1	1	0	1	0	1	1	1	1	13	1
205	1	6	16	2	1	2	8	2	2	1	2	2	6	1	1	1	1	1	1	0	0	0	1	1	1	0	1	1	1	1	1	0		0	1	1	1	1	1	0	0	1	0	1	1	1	1	13	1
143	1	4	13	2	1	2	5	1	3	2	2	2	3	1	1	1	1	1	1	0	0	0	1	1	1	0	1	1	1	1	1	1	1	0	1	2	1	3	1	0	0	1	0	1	1	1	1	13	1
209	1	9	15	2	1	2	8	1	2	1	2	2	3	1	1	1	1	1	1	0	0	0	1	1	1	0	1	1	1	1	1	0		0	1	2	0		0	0	0	1	0	1	1	1	1	13	1
222	1	10	14	2	1	3	8	3	4	2	2	2	3	1	1	1	1	1	1	0	0	0	1	1	1	0	1	1	1	1	1	0		0	1	1	1	2	1	0	0	0	0	1	1	1	1	13	1
129	1	5	11	2	1	1	5	2	1	1	2	3	3	1	1	1	1	1	1	0	0	0	1	1	1	0	1	1	1	1	1	0		0	0		1	2	1	0	1	1	1	1	0	1	1	13	1
138	1	3	12	2	1	1	5	3	2	2	4	2	3	1	1	1	1	1	1	0	0	0	1	1	1	0	1	1	1	1	1	0		0	1	3	1	1	1	0	1	1	1	1	0	1	1	13	1
193	1	2	12	2	2	2	7	4	2	1	4	2	7	1	1	1	1	1	1	0	0	0	1	1	0	0	1	1	1	0	1	0		0	1	2	1	1	1	0	1	1	1	0	1	1	1	13	1
90	1	5	12	2	2	1	4	3	2	2	4	4	3	1	1	1	1	1	1	0	0	0	1	1	1	0	1	1	1	1	1	0		0	1	2	0		1	0	1	0	1	1	1	1	1	13	1
146	1	5	12	2	2	2	6	4	1	1	4	4	8	1	1	1	1	1	1	0	0	0	1	1	1	0	1	1	1	1	0	0		0	1	2	1	3	1	0	0	0	1	0	1	1	1	13	1
184	1	5	14	2	2	1	7	3	2	1	4	3	4	1	1	1	1	1	1	0	0	0	1	1	1	0	1	1	1	1	1	0		0	1	2	1	2	0	0	1	1	1	0	1	1	1	13	1
187	1	5	13	2	2	2	7	3	4	1	4	2	3	1	1	1	1	1	1	0	0	0	1	1	1	0	1	1	1	1	1	0		0	1	2	1	2	1	0	1	1	1	0	1	1	1	13	1
191	1	4	13	2	2	2	7	4	2	1	4	2	6	1	1	1	1	1	1	0	0	0	1	1	1	0	1	1	1	1	1	0		0	1	2	1	2	1	0	0	1	1	1	1	1	1	13	1
160	1	6	13	2	2	2	6	3	2	2	3	2	3	1	1	1	1	1	1	0	0	0	1	1	1	0	1	1	1	0	0	1	0	0	1	2	1	3	1	0	1	1	1	0	1	1	1	13	1
200	1	1	13	2	2	1	7	2	2	1	1	4	8	1	1	1	1	1	1	0	0	0	1	1	1	0	1	1	1	1	1	0		0	1	1	0		1	0	1	0	0	1	1	1	1	13	1
65	1	6	10	2	2	1	4	3	2	2	2	4	5	1	1	1	1	1	1	0	0	0	1	1	1	0	1	1	0	0	1	0		0	1	2	0		1	0	0	1	0	1	1	3	1	13	1
199	1	3	13	2	2	2	7	3	3	1	3	2	3	1	1	1	1	1	1	0	0	0	1	1	1	0	1	1	1	1	0	0		0	1	2	1	2	1	0	0	1	0	1	1	1	1	13	1
69	1	2	10	2	2	1	4	4	1	2	4	2	4	1	1	1	1	1	1	0	0	0	1	1	1	0	1	1	1	1	0	1	1	0	1	1	1	3	1	1	0	1	0	0	1	1	1	13	1
126	1	5	11	2	2	2	5	4	1	1	4	2	6	1	1	1	1	1	1	0	0	0	1	1	1	0	1	1	1	1	0	1	1	0	1	2	1	3	0	1	0	1	0	1	1	1	1	13	1
112	1	7	13	2	2	1	6	4	2	4	2	4	13	1	1	1	1	1	1	0	0	0	1	1	1	0	1	1	1	1	0	0		0	1	2	1	3	0	1	0	0	0	1	1	1	1	13	1
110	1	5	12	2	2	1	5	4	2	2	4	4	6	1	1	1	1	1	1	0	0	0	1	1	1	0	1	1	1	1	1	0		0	1	4	0		1	0	1	1	1	1	1	3	1	13	1
86	1	5	9	2	2	2	4	2	2	1	2	3	6	1	1	1	1	1	1	0	0	0	1	1	0	0	1	1	1	1	0	0		0	1	2	1	3	1	0	1	1	1	1	1	1	1	13	1
206	1	7	13	2	2	3	8	3	2	1	3	4	9	1	1	1	1	1	1	0	0	0	1	1	1	0	1	1	1	1	1	0		0	1	2	0		0	0	0	1	1	1	1	1	1	13	1
121	1	5	11	2	2	1	5	3	4	4	4	3	4	1	1	1	1	1	1	0	0	0	1	1	1	0	1	1	1	0	1	0		0	1	4	0		0	0	1	1	1	0	1	1	1	13	1
172	1	5	11	2	2	2	6	4	2	1	1	2	4	1	1	1	1	1	1	0	0	0	1	1	1	0	1	1	0	0	0	0		0	1	1	1	2	1	0	0	1	1	1	1	1	1	13	1
197	1	1	13	2	2	2	7	2	2	2	2	4	4	1	1	1	1	1	1	0	0	0	1	1	1	0	1	1	1	1	0	0		0	1	2	1	3	1	0	0	1	0	1	1	1	1	13	1
176	1	5	13	2	2	2	6	4	3	1	4	3	9	1	1	1	1	1	1	0	0	0	1	1	1	0	1	1	1	1	0	0		0	1	3	1	3	1	0	0	1	0	1	1	1	1	13	1
190	1	3	13	2	2	3	7	3	2	3	4	3	4	1	1	1	1	1	1	0	0	0	1	1	1	0	1	0	0	0	0	1	1	0	1	4	1	3	1	0	0	1	0	1	1	1	1	13	1
120	1	2	12	2	2	2	5	4	2	3	4	3	8	1	1	1	1	1	1	0	0	0	1	1	1	0	1	1	1	1	1	0		0	1	3	0		1	0	0	1	0	1	1	1	1	13	1
150	1	7	12	2	2	1	6	3	2	1	4	3	5	1	1	1	1	1	1	0	0	0	1	1	1	0	1	1	1	1	1	0		0	1	3	0		0	0	1	1	1	0	1	1	1	13	1
181	1	7	12	2	2	2	6	4	2	3	4	3	5	1	1	1	1	1	1	0	0	0	1	1	0	0	1	0	0	0	0	0		0	1	3	1	2	1	0	0	1	0	1	1	1	1	13	1
148	1	16	15	2	2	1	6	3	2	1	1	2	5	1	1	1	1	1	1	0	0	0	1	1	1	0	1	1	1	1	1	0		0	1	2	1	1	1	0	0	1	0	1	1	1	1	13	1
223	1	9	15	2	2	1	8	1	2	1	1	2	6	1	1	1	1	1	1	0	0	0	1	1	1	0	1	1	1	1	1	0		0	1	2	1	2	1	0	0	1	0	1	1	1	1	13	1
225	1	7	14	2	2	1	8	1	2	1	2	2	6	1	1	1	1	1	1	0	0	0	1	1	1	0	1	1	1	1	1	0		0	1	1	1	1	1	0	0	1	1	0	1	1	1	13	1
163	1	3	14	2	2	1	6	3	2	1	3	2	4	1	1	1	1	1	1	0	0	0	1	1	1	0	1	1	1	0	0	1	1	0	1	1	1	3	1	0	1	0	0	1	1	1	1	13	1
164	1	6	13	2	2	1	7	4	2	3	3	2	5	1	1	1	1	1	1	0	0	0	1	1	1	0	1	0	0	0	0	0		0	1	4	1	1	1	0	0	1	0	1	1	1	1	13	1
101	1	7	11	2	2	1	5	3	2	1	2	2	6	1	1	1	1	1	1	0	0	0	1	1	1	0	1	1	1	1	0	0		0	1	1	0		1	0	0	1	0	1	1	1	1	13	1
82	1	6	10	2	2	1	4	2	2	1	2	2	6	1	1	1	1	1	1	0	0	0	1	1	1	0	1	1	1	1	0	0		0	1	3	1	3	1	0	0	1	0	1	1	1	1	13	1
92	1	5	10	2	2	1	4	4	4	1	4	2	3	1	1	1	1	1	1	0	0	0	1	1	1	0	1	1	1	0	1	0		0	1	2	0		0	0	1	1	0	1	1	1	1	13	1
78	1	5	9	2	2	1	4	4	1	4	4	4	5	1	1	1	1	1	1	0	0	0	1	1	1	0	1	1	1	1	0	1	1	0	1	1	1	3	0	0	0	1	0	1	0	1	1	13	1
204	1	5	15	2	2	1	8	3	2	1	3	2	6	1	1	1	1	1	1	0	0	0	1	1	1	0	1	1	1	1	1	0		0	1	3	1	2	0	0	0	1	0	0	1	1	1	13	1
128	1	4	11	2	2	1	5	4	1	2	4	2	5	1	1	1	1	1	1	0	0	0	1	1	1	0	1	1	1	1	1	0		0	0		1	3	1	0	0	0	0	1	1	1	1	13	1
209	1	9	14	2	2	1	8	3	2	1	4	3	10	1	1	1	1	1	1	0	0	0	1	1	1	0	1	1	1	1	1	0		0	1	1	0		1	0	1	1	1	1	1	1	1	13	1
210	1	10	14	2	2	1	8	4	4	3	4	3	6	1	1	1	1	1	1	0	0	0	1	1	1	0	1	1	1	1	1	0		0	1	3	0		1	0	1	1	0	1	1	1	1	13	1
111	1	5	11	2	2	1	5	4	2	1	4	3	4	1	1	1	1	1	1	0	0	0	1	1	1	0	1	1	1	1	1	0		0	1	1	0		1	0	1	1	1	1	1	1	1	13	1
211	1	7	15	2	2	3	8	2	3	1	2	2	7	1	1	1	1	1	1	0	0	0	1	1	1	0	1	1	1	1	1	0		0	1	3	0		1	1	1	1	1	0	1	1	1	13	1
202	1	3	13	2	2	1	7	4	2	2	4	2	5	1	1	1	1	1	1	0	0	0	1	1	1	0	1	1	1	1	0	0		0	1	2	1	3	1	0	1	1	1	1	1	1	1	13	1
155	1	5	13	2	2	1	6	3	2	1	1	4	5	1	1	1	1	1	1	0	0	0	1	1	1	0	1	1	1	1	1	0		0	1	2	1	1	1	0	1	1	0	0	1	1	1	13	1
214	1	5	15	2	2	1	8	4	2	3	4	3	4	1	1	1	1	1	1	0	0	0	1	1	1	0	1	1	1	1	1	0		0	1	1	1	3	1	0	1	0	0	0	1	1	1	13	1
161	1	7	12	2	2	1	6	3	2	3	4	3	5	1	1	1	1	1	1	0	0	0	1	1	1	0	1	1	1	1	1	0		0	1	1	0		1	0	1	1	0	0	1	1	1	13	1
141	1	5	11	2	2	1	5	4	2	3	4	3	10	1	1	1	1	1	1	0	0	0	1	1	1	0	1	1	1	1	1	0		0	1	1	0		1	0	1	1	1	1	1	1	1	13	1
73	1	7	10	2	2	1	4	4	1	3	4	3	6	1	1	1	1	1	1	0	0	0	1	1	1	0	1	1	1	1	1	0		0	1	1	0		1	0	1	1	0	1	1	1	1	13	1
192	1	5	13	2	2	2	7	3	2	1	3	2	4	1	1	1	1	1	1	0	0	0	1	1	1	0	1	1	1	1	1	0		0	1	2	1	2	1	0	1	1	0	0	1	1	1	13	1
183	1	4	13	2	2	2	7	3	2	1	3	2	8	1	1	1	1	1	1	0	0	0	1	1	1	0	1	0	0	0	0	1	1	0	1	4	1	3	1	1	1	1	1	0	1	1	1	13	1
103	1	3	12	2	2	2	5	4	2	1	1	2	5	1	1	1	1	1	1	0	0	0	1	1	0	0	1	1	1	1	1	0		0	1	4	0		1	0	0	1	1	1	1	1	1	13	1
127	1	9	11	2	2	2	5	1	1	1	3	2	4	1	1	1	1	1	1	0	0	0	1	1	1	0	1	1	1	1	1	0		0	0		1	2	1	0	0	1	1	1	1	1	1	13	1
114	1	6	13	2	2	1	5	4	1	1	2	4	4	1	1	1	1	1	1	0	0	0	1	1	1	0	1	1	1	1	0	0		0	1	2	1	3	1	0	0	1	0	0	1	1	1	13	1
157	1	12	13	2	2	2	6	4	2	1	4	4	7	1	1	1	1	1	1	0	0	0	1	1	1	0	1	1	1	1	0	1	0	0	1	1	1	3	1	0	0	1	0	1	1	1	1	13	1
89	1	6	12	2	2	2	4	3	2	2	4	4	4	1	1	1	1	1	1	0	0	0	1	1	1	0	1	1	1	1	1	0		0	1	2	0		1	0	0	1	0	1	1	1	1	13	1
107	1	5	12	2	2	1	5	3	2	4	2	4	4	1	1	1	1	1	1	0	0	0	1	1	1	0	1	1	1	1	0	0		0	1	1	1	3	1	0	0	0	0	1	1	1	1	13	1
63	1	5	13	2	2	1	4	2	2	1	3	3	7	1	1	1	1	1	1	0	0	0	1	1	1	0	1	1	1	1	1	0		0	1	1	0		1	1	0	1	0	0	1	1	1	13	1
189	1	6	13	2	2	2	7	3	2	1	4	3	6	1	1	1	1	1	1	0	0	0	1	1	1	0	1	1	1	1	0	1	1	0	1	2	1	3	1	0	1	0	0	0	1	1	1	13	1
132	1	7	12	2	2	2	5	4	1	1	4	3	5	1	1	1	1	1	1	0	0	0	1	1	1	0	1	1	1	1	1	0		0	0		1	3	0	0	0	1	1	0	1	1	1	13	1
145	1	8	12	2	2	1	5	4	1	1	4	3	5	1	1	1	1	1	1	0	0	0	1	1	1	0	1	1	0	0	1	1	1	0	1	2	1	3	1	0	0	1	0	0	1	1	1	13	1
108	1	12	11	2	2	1	5	1	4	1	1	3	2	1	1	1	1	1	1	0	0	0	1	1	1	0	1	1	1	1	0	0		0	1	1	1	3	0	0	0	1	1	1	1	1	1	13	1
166	1	6	15	2	2	1	6	1	2	1	3	2	6	1	1	1	1	1	1	0	0	0	1	1	1	0	1	1	1	1	1	0		0	1	2	0		0	0	1	1	0	1	1	1	1	13	1
194	1	4	14	2	2	2	7	1	1	1	2	2	8	1	1	1	1	1	1	0	0	0	1	1	1	0	1	1	1	1	1	0		0	1	2	1	2	1	0	0	1	0	0	1	1	1	13	1
198	1	3	14	2	2	1	7	1	2	2	1	2	7	1	1	1	1	1	1	0	0	0	1	1	1	0	1	1	1	1	0	0		0	1	2	1	3	1	0	0	1	0	1	1	1	1	13	1
215	1	7	14	2	2	3	8	3	2	2	3	2	8	1	1	1	1	1	1	0	0	0	1	1	1	0	1	1	1	1	0	0		0	1	3	1	3	1	0	0	1	0	0	1	1	1	13	1
188	1	1	14	2	2	2	7	4	2	1	4	2	3	1	1	1	1	1	1	0	0	0	1	1	1	0	1	1	1	1	0	1	1	0	1	1	1	3	1	0	0	1	0	1	1	1	1	13	1
182	1	3	13	2	2	2	7	3	2	1	4	2	7	1	1	1	1	1	1	0	0	0	1	1	1	0	1	0	0	0	0	1	1	0	1	4	1	3	1	0	0	1	0	1	1	1	1	13	1
177	1	8	12	2	2	2	6	4	2	1	4	2	7	1	1	1	1	1	1	0	0	0	1	1	1	0	1	1	1	1	0	0		0	1	2	1	3	1	0	0	1	0	1	1	1	1	13	1
80	1	4	11	2	2	1	4	2	2	1	2	2	5	1	1	1	1	1	1	0	0	0	1	1	1	0	1	1	1	1	1	0		0	1	2	0		1	0	0	1	0	0	1	1	1	13	1
137	1	8	11	2	2	2	5	3	2	2	3	2	6	1	1	1	1	1	1	0	0	0	1	1	1	0	1	1	1	1	1	0		0	1	2	1	1	0	0	1	1	0	1	1	1	1	13	1
77	1	16	10	2	2	2	4	4	1	1	4	2	7	1	1	1	1	1	1	0	0	0	1	1	1	0	1	1	1	1	0	0		0	1	2	1	3	1	0	0	1	0	1	1	1	1	13	1
81	1	5	15	2	2	1	4	1	2	1	1	1	4	1	1	1	1	1	1	0	0	0	1	1	1	0	1	1	1	1	1	0		0	1	2	0		0	1	1	1	0	1	1	1	1	13	1
218	1	5	15	2	2	2	8	1	2	1	1	1	7	1	1	1	1	1	1	0	0	0	1	1	1	0	1	1	1	1	1	1	1	0	1	3	1	3	1	1	0	1	0	1	1	1	1	13	1
221	1	10	14	2	2	2	8	1	2	1	1	1	6	1	1	1	1	1	1	0	0	0	1	1	1	0	1	1	1	1	1	0		0	1	1	1	1	1	1	0	1	0	1	1	1	1	13	1
213	1	9	14	2	2	2	8	1	2	1	1	1	4	1	1	1	1	1	1	0	0	0	1	1	1	0	1	1	1	1	1	0		0	1	1	1	2	1	1	0	1	0	0	1	1	1	13	1
125	1	6	13	2	2	1	5	4	1	1	4	1	6	1	1	1	1	1	1	0	0	0	1	1	1	0	1	1	1	1	0	0		0	1	2	1	3	1	1	0	1	0	0	1	1	1	13	1
140	1	4	11	2	2	1	5	3	1	2	1	1	5	1	1	1	1	1	1	0	0	0	1	1	1	0	1	1	1	1	0	1	0	0	1	2	1	3	1	1	0	1	0	1	1	1	1	13	1
168	1	5	12	2	2	1	6	3	2	1	2	3	6	1	1	1	1	1	1	0	0	0	1	1	1	0	1	1	1	1	1	0		0	1	2	1	1	1	1	0	1	0	0	1	1	1	13	1
144	1	5	11	2	2	2	5	4	4	3	1	3	4	1	1	1	1	1	1	0	0	0	1	1	1	0	1	1	1	1	1	0		0	1	1	0		1	1	0	0	0	1	1	1	1	13	1
154	1	5	11	2	2	1	6	4	2	3	3	3	5	1	1	1	1	1	1	0	0	0	1	1	1	0	1	1	1	1	0	0		0	1	2	1	3	1	1	0	1	0	0	1	1	1	13	1
98	1	3	12	2	2	2	5	3	2	1	3	2	5	1	1	1	1	1	1	0	0	0	1	1	1	0	1	1	1	1	1	0		0	1	2	0		0	1	0	1	0	1	1	1	1	13	1
131	1	6	12	2	2	1	5	4	1	4	4	2	6	1	1	1	1	1	1	0	0	0	1	1	1	0	1	1	1	1	0	1	1	0	1	2	1	3	0	1	1	1	0	0	1	1	1	13	1
139	1	8	12	2	2	1	5	4	4	3	4	3	6	1	1	1	1	1	1	0	0	0	1	1	1	0	1	1	1	1	1	0		0	1	2	0		0	1	0	1	0	0	1	1	1	13	1
123	1	4	11	2	2	2	5	4	2	3	1	3	7	1	1	1	1	1	1	0	0	0	1	1	0	0	1	1	1	1	0	0		0	1	2	0		1	1	0	0	0	0	1	1	1	13	1
201	1	3	13	2	2	2	7	1	3	1	1	1	5	1	1	1	1	1	1	0	0	0	1	1	1	0	1	1	1	1	1	0		0	1	2	1	2	0	1	0	1	0	0	1	1	1	13	1
88	1	7	10	2	2	1	4	4	3	4	4	3	3	1	1	1	1	1	1	0	0	0	1	1	1	0	1	1	1	1	1	0		0	1	4	0		1	0	0	1	0	0	0	1	1	13	1
174	1	6	13	2	2	1	6	3	2	1	4	3	5	1	1	1	1	1	1	0	0	0	1	1	1	0	1	1	1	1	1	0		0	0		1	3	1	0	1	1	0	0	1	1	1	13	1
180	1	8	12	2	2	2	6	2	2	2	3	4	5	1	1	1	1	1	1	0	0	0	1	1	0	0	1	1	1	0	0	0		0	1	4	1	2	1	0	0	1	0	1	1	1	1	13	1
67	1	4	11	2	2	1	4	3	2	4	3	4	8	1	1	1	1	1	1	0	0	0	1	1	1	0	1	1	1	1	0	0		0	1	1	0		1	0	0	1	0	0	1	1	1	13	1
195	1	4	14	2	2	2	7	4	2	2	4	3	7	1	1	1	1	1	1	0	0	0	1	1	0	0	1	0	0	0	0	0		0	0		1	3	1	0	0	0	0	0	1	2	1	13	1
169	1	4	12	2	2	1	6	4	2	2	4	3	6	1	1	1	1	1	1	0	0	0	1	1	1	0	1	1	1	0	1	0		0	1	2	0		0	0	0	1	0	1	1	1	1	13	1
175	1	2	14	2	2	1	6	3	3	2	1	2	4	1	1	1	1	1	1	0	0	0	1	1	1	0	1	1	1	1	1	0		0	1	2	1	2	0	0	0	1	0	1	1	1	1	13	1
9	2	9	10	2	1	2	4	2	2	2	2	3	6	1	1	1	0	2	1	0	0	0	1	1	1	0	1	0	1	1	0	1	0	0	1	2	1	2	0	0	0	0	1	1	1	1	1	16	1
14	2	9	11	2	1	1	5	4	2	1	4	3	6	1	1	1	0	2	1	0	0	0	1	1	1	0	1	0	1	1	1	0		0	1	1	1	3	0	0	0	1	0	1	1	1	1	16	1
10	2	10	11	2	1	2	4	1	2	1	4	4	8	1	1	1	0	2	1	0	0	0	1	1	1	0	1	0	1	1	0	1	0	0	1	3	1	2	1	1	1	1	1	1	1	1	1	16	1
17	2	9	11	2	1	1	5	2	1	2	1	4	7	1	1	1	0	2	1	0	0	0	1	1	1	1	1	0	0	1	0	1		0	1	2	1	3	1	1	1	1	0	1	1	1	1	16	1
8	2	9	9	2	1	2	4	1	1	1	2	3	4	1	1	1	0	2	1	0	0	0	1	1	1	0	1	0	1	1	0	0		0	1	2	1	3	1	1	1	1	1	1	1	1	1	16	1
334	2	10	13	2	1	2	7	4	2	2	4	4	4	1	1	1	0	2	1	0	0	0	1	1	1	0	1	0	1	1	1	0		0	1	3	1	2	1	1	0	1	1	1	1	1	1	16	1
12	2	9	13	2	1	2	5	4	2	4	4	4	4	1	1	1	0	2	1	0	0	0	1	1	1	0	1	0	1	1	1	0		0	1	4	1	3	1	1	0	1	1	0	1	1	1	16	1
28	2	9	11	2	1	1	6	1	3	2	4	3	4	1	1	1	0	2	1	0	0	0	1	1	1	1	0	0	0	1	0	0		0	1	1	0		0	1	1	1	1	1	1	1	1	16	1
330	2	9	12	2	1	1	6	4	2	3	4	3	3	1	1	1	0	2	1	0	0	0	1	1	1	0	1	0	1	1	0	0		0	1	3	1	1	1	1	0	1	0	1	1	1	1	16	1
33	2	9	11	2	1	2	6	2	2	1	3	4	3	1	1	1	0	2	1	0	0	0	1	1	1	0	1	0	1	1	1	0		0	1	2	1	3	1	1	0	1	0	1	1	1	1	16	1
328	2	9	11	2	1	1	5	4	2	3	4	3	3	1	1	1	0	2	1	0	0	0	1	1	1	0	1	0	1	1	0	1	0	0	1	3	1	3	1	1	0	0	0	1	1	1	1	16	1
37	2	9	15	2	1	2	8	4	4	1	4	1	5	1	1	1	0	2	1	0	0	0	1	0		0	0	0	1	1	1	1		0	1	2	0		1	1	0	1	0	0	1	2	1	16	1
44	2	9	14	2	1	1	8	2	4	1	4	3	3	1	1	1	0	2	1	0	0	0	1	1	1	1	0	0	0	0	1	1	0	0	1	2	0		0	1	0	1	0	1	1	1	1	16	1
50	2	9	13	2	1	1	6	3	2	1	2	1	3	1	1	1	0	2	1	0	0	0	1	1	1	1	0	0	0	1	1	1		0	1	1	1	2	1	0	1	1	1	1	1	1	1	16	1
2	2	9	10	2	1	1	4	4	2	2	4	3	4	1	1	1	0	2	1	0	0	0	1	1	1	0	0	0	0	0	1	0		0	1	1	1	3	1	0	0	1	0	0	1	1	1	16	1
1	2	9	10	2	1	1	4	4	2	3	4	3	6	1	1	1	0	2	1	0	0	0	1	1	1	1	0	0	0	1	0	0		0	1	4	1	2	1	0	1	1	0	0	0	1	1	16	1
325	2	10	9	2	1	2	4	1	2	1	2	2	4	1	1	1	0	2	1	0	0	0	1	1	1	0	1	0	1	1	0	0		0	1	1	1	2	0	0	1	1	1	0	0	1	1	16	1
16	2	9	12	2	1	1	5	1	2	1	4	4	5	1	1	1	0	2	1	0	0	0	1	1	1	0	1	0	1	0	0	0		0	1	2	1	2	1	0	0	0	0	1	1	1	1	16	1
24	2	9	10	2	1	1	5	4	2	3	4	3	4	1	1	1	0	2	1	0	0	0	1	1	1	0	1	0	1	1	1	0		0	1	2	1	3	1	0	0	1	0	0	1	1	1	16	1
49	2	9	14	2	1	1	8	3	4	1	4	1	3	1	1	1	0	2	1	0	0	0	1	1	1	0	1	0	1	0	0	0		0	1	2	1	1	0	0	1	1	0	0	1	1	1	16	1
52	2	10	14	2	1	3	7	4	2	1	4	4	8	1	1	1	0	2	1	0	0	0	1	1	1	0	1	0	1	1	0	0		0	1	4	1	3	1	1	1	1	1	1	1	1	1	16	1
20	2	9	14	2	1	1	5	1	1	1	4	3	5	1	1	1	0	2	1	0	0	0	1	1	1	0	1	0	1	1	0	0		0	1	2	1	2	1	1	1	1	1	0	1	1	1	16	1
42	2	9	14	2	1	1	8	1	3	1	1	2	3	1	1	1	0	2	1	0	0	0	1	1	1	0	1	0	0	1	0	1		0	0		1	3	1	1	1	1	1	0	1	1	1	16	1
35	2	9	14	2	1	1	6	4	2	3	4	3	5	1	1	1	0	2	1	0	0	0	1	1	1	0	1	0	0	0	0	0		0	0		1	2	1	1	1	1	0	0	1	1	1	16	1
25	2	10	13	2	1	1	7	4	2	1	4	3	5	1	1	1	0	2	1	0	0	0	1	1	1	0	1	0	1	1	1	0		0	1	2	1	3	1	1	0	1	1	0	1	1	1	16	1
34	2	9	12	2	1	1	6	4	2	1	4	3	5	1	1	1	0	2	1	0	0	0	1	1	1	0	1	0	1	1	0	0		0	1	1	1	2	1	1	1	1	0	1	1	1	1	16	1
21	2	19	11	2	1	1	5	2	2	3	4	3	6	1	1	1	0	2	1	0	0	0	1	1	1	0	1	0	0	0	0	1		0	1	2	1	3	1	1	0	1	1	1	1	1	1	16	1
36	2	9	14	2	1	1	8	2	2	1	4	2	5	1	1	1	0	2	1	0	0	0	1	1	1	0	1	0	0	0	1	0		0	1	2	1	2	0	1	1	1	1	1	1	1	1	16	1
43	2	9	15	2	1	2	8	4	2	1	4	4	4	1	1	1	0	2	1	0	0	0	1	1	1	0	1	0	1	1	0	0		0	1	2	0		1	1	0	1	0	0	1	1	1	16	1
51	2	9	15	2	1	1	7	3	2	1	4	4	5	1	1	1	0	2	1	0	0	0	1	1	1	0	1	0	0	0	0	0		0	1	2	0		1	1	0	1	0	1	1	1	1	16	1
26	2	10	13	2	1	1	6	2	2	1	2	3	6	1	1	1	0	2	1	0	0	0	1	1	1	0	1	0	1	0	0	0		0	1	1	1	3	1	1	0	0	0	1	1	1	1	16	1
52	2	9	13	2	1	1	7	1	2	1	4	3	6	1	1	1	0	2	1	0	0	0	1	1	1	0	1	0	0	0	0	0		0	1	4	0		1	1	0	1	0	1	1	1	1	16	1
55	2	9	13	2	2	2	7	3	2	2	4	3	6	1	1	1	0	2	1	0	0	0	1	1	1	0	1	0	1	1	0	0		0	1	2	1	2	0	1	1	0	1	1	1	1	1	16	1
57	2	9	15	2	2	1	7	4	2	1	4	3	6	1	1	1	0	2	1	0	0	0	1	1	1	0	1	0	1	1	0	0		0	1	2	1	2	1	0	1	1	1	1	1	1	1	16	1
332	2	9	12	2	2	3	6	2	2	2	4	3	4	1	1	1	0	2	1	0	0	0	1	1	1	0	1	0	1	1	0	0		0	1	3	1	2	1	1	1	1	1	0	1	1	1	16	1
59	2	11	14	2	2	2	7	3	2	1	3	2	5	1	1	1	0	2	1	0	0	0	1	1	1	0	1	0	0	0	0	0		0	1	2	1	3	1	1	0	1	0	0	1	1	1	16	1
22	2	9	13	2	2	1	5	1	2	1	1	2	3	1	1	1	0	2	1	0	0	0	1	1	1	0	1	0	0	0	0	0		0	1	4	1	3	0	1	1	1	0	0	1	1	1	16	1
4	2	9	10	2	2	1	4	1	2	3	1	2	8	1	1	1	0	2	1	0	0	0	1	0		0	1	0	0	0	0	1		0	1	2	0		1	1	0	1	0	1	1	1	1	16	1
7	2	9	13	2	2	1	4	4	2	1	3	3	5	1	1	1	0	2	1	0	0	0	1	1	1	0	1	0	1	1	0	0		0	1	2	1	3	0	1	0	1	0	0	1	1	1	16	1
11	2	9	9	2	2	1	4	4	2	3	4	3	6	1	1	1	0	2	1	0	0	0	1	1	1	0	1	0	1	1	1	0		0	1	2	1	4	0	1	0	0	1	1	1	1	1	16	1
23	2	10	12	2	2	1	5	4	2	3	4	3	4	1	1	1	0	2	1	0	0	0	1	1	1	0	1	0	1	1	0	1	0	0	1	3	1	3	1	1	0	1	0	1	1	1	1	16	1
38	2	9	14	2	2	1	8	4	2	1	4	4	6	1	1	1	0	2	1	0	0	0	1	1	1	0	0	1	1	0	0	0		0	0		1	3	1	0	1	1	1	1	1	1	1	16	1
47	2	9	14	2	2	2	8	4	2	1	3	3	7	1	1	1	0	2	1	0	0	0	1	0		0	1	0	1	1	0	0		0	1	4	0		1	0	1	1	1	0	1	1	1	16	1
30	2	9	12	2	2	2	6	4	2	3	4	3	8	1	1	1	0	2	1	0	0	0	1	1	1	0	1	0	0	0	0	0		0	1	4	1	3	0	0	1	1	1	1	1	1	1	16	1
54	2	9	14	2	2	2	7	1	2	1	4	1	6	1	1	1	0	2	0	0	0	0	0	1	1	0	1	0	1	1	1	0		0	1	2	1	3	1	0	1	0	1	1	1	1	1	16	1
39	2	9	14	2	2	1	8	3	2	1	3	4	5	1	1	1	0	2	1	0	0	0	1	1	1	0	1	0	1	1	0	0		0	1	2	1	3	0	0	1	1	1	1	1	1	1	16	1
13	2	9	10	2	2	2	5	3	4	1	4	4	6	1	1	1	0	2	1	0	0	0	1	1	1	1	0	0	1	0	1	1	1	0	1	4	0		1	0	0	0	0	1	1	1	1	16	1
58	2	9	13	2	2	1	7	4	5	1	2	3	3	1	1	1	0	2	1	0	0	0	1	1	1	0	1	0	1	1	1	0		0	1	2	1	3	0	0	0	1	0	0	1	1	1	16	1
15	2	9	10	2	2	1	5	1	2	2	4	4	4	1	1	1	0	2	1	0	0	0	1	1	1	0	1	0	1	1	1	0		0	1	1	1	3	1	1	1	1	0	0	0	1	1	16	1
335	2	10	13	2	2	3	7	3	3	4	3	2	3	1	1	1	0	2	1	0	0	0	1	1	1	0	1	0	1	1	0	0		0	1	2	1	2	1	1	1	1	1	0	1	1	1	16	1
327	2	10	11	2	2	3	5	2	2	1	1	2	9	1	1	1	0	2	1	0	0	0	1	1	1	0	1	0	1	1	0	1	0	0	1	2	1	1	1	1	1	1	1	0	1	1	1	16	1
31	2	10	13	2	2	1	6	2	4	1	3	4	3	1	1	1	0	2	1	0	0	0	1	1	1	0	1	0	1	1	1	0		0	1	2	1	3	1	1	0	1	1	0	1	1	1	16	1
333	2	9	13	2	2	1	7	4	2	3	4	3	3	1	1	1	0	2	1	0	0	0	1	1	1	0	1	0	1	1	0	0		0	1	3	1	3	1	1	0	1	1	1	1	1	1	16	1
329	2	10	11	2	2	2	5	2	2	1	3	3	2	1	1	1	0	2	1	0	0	0	1	1	1	0	1	0	1	1	0	1	0	0	1	1	1	2	1	1	1	1	0	0	0	1	1	16	1
3	2	9	9	2	2	2	4	4	2	4	4	3	3	1	1	1	0	2	1	0	0	0	1	1	1	0	0	0	0	0	1	0		0	1	1	1	3	1	1	0	1	1	0	1	1	1	16	1
45	2	9	15	2	2	2	8	4	4	2	4	2	6	1	1	1	0	2	1	0	0	0	1	1	1	0	1	0	1	1	0	0		0	1	3	1	3	1	1	1	1	1	1	1	1	1	16	1
48	2	9	14	2	2	2	4	1	2	1	4	2	6	1	1	1	0	2	1	0	0	0	1	1	1	0	1	0	1	1	0	0		0	1	2	1	2	1	1	0	1	1	0	1	1	1	16	1
6	2	9	13	2	2	1	4	2	2	3	1	4	7	1	1	1	0	2	1	0	0	0	1	1	1	0	1	1	0	0	0	0		0	1	4	1	3	0	1	1	1	1	0	1	1	1	16	1
56	2	9	14	2	2	1	7	4	2	3	4	3	5	1	1	1	0	2	1	0	0	0	1	1	1	0	1	0	1	1	1	0		0	1	2	1	3	0	1	1	1	1	0	1	1	1	16	1
60	2	9	13	2	2	1	5	1	3	1	1	3	3	1	1	1	0	2	1	0	0	0	1	1	1	0	1	0	1	1	0	0		0	1	1	0		1	1	0	1	0	0	1	1	1	16	1
331	2	9	12	2	2	1	6	4	2	3	4	3	4	1	1	1	0	2	1	0	0	0	1	1	1	0	1	0	1	1	1	0		0	1	2	1	3	0	1	0	1	1	1	1	1	1	16	1
29	2	9	12	2	2	1	6	4	4	1	4	3	8	1	1	1	0	2	1	0	0	0	1	1	1	0	1	0	1	1	1	0		0	1	2	1	3	1	1	0	1	0	0	1	1	1	16	1
19	2	9	11	2	2	2	5	4	2	2	4	3	5	1	1	1	0	2	1	0	0	0	1	1	1	0	1	0	0	0	0	0		0	1	2	1	3	1	1	1	0	0	0	1	1	1	16	1
324	2	9	10	2	2	1	4	4	2	3	1	3	4	1	1	1	0	2	1	0	0	0	1	1	1	0	1	0	1	1	0	0		0	1	1	1	2	1	1	0	1	0	1	1	1	1	16	1
40	2	9	14	2	2	2	8	3	2	2	4	2	5	1	1	1	0	2	1	0	0	0	1	0		0	1	0	1	1	0	1	0	0	1	2	1	3	0	1	0	1	1	1	1	1	1	16	1
61	2	9	14	2	2	1	7	4	2	1	4	2	4	1	1	1	0	2	1	0	0	0	1	1	1	0	1	0	1	0	0	1	0	0	1	4	1	2	1	1	1	0	0	1	1	1	1	16	1
45	2	9	15	2	2	1	8	1	3	2	1	1	5	1	1	1	0	2	1	0	0	0	1	1	1	0	1	0	0	0	0	0		0	1	2	0		1	1	0	1	0	1	1	1	1	16	1
41	2	9	14	2	2	1	8	3	2	2	3	1	6	1	1	1	0	2	1	0	0	0	1	1	1	0	1	0	1	1	0	0		0	1	2	0		1	1	0	1	0	1	1	1	1	16	1
326	2	9	9	2	2	2	4	1	2	1	1	1	4	1	1	1	0	2	1	0	0	0	1	1	1	0	1	0	1	1	0	0		0	1	2	1	1	1	1	1	1	0	0	1	1	1	16	1
5	2	9	10	2	2	1	4	1	3	2	3	4	4	1	1	1	0	2	1	0	0	0	1	0		0	1	0	1	1	1	0		0	1	2	1	3	0	1	0	1	0	0	1	1	1	16	1
27	2	9	12	2	2	2	6	2	2	2	2	3	5	1	1	1	0	2	1	0	0	0	1	1	1	0	1	0	1	0	0	0		0	1	1	1	3	1	1	0	1	0	0	1	1	1	16	1
18	2	9	12	2	2	1	5	1	4	1	3	1	2	1	1	1	0	2	1	0	0	0	1	1	1	0	1	0	1	1	1	0		0	1	2	1	3	1	1	0	0	0	1	1	1	1	16	1
32	2	9	13	2	2	1	6	3	5	1	3	3	4	1	1	1	0	2	1	0	0	0	1	1	1	0	0	0	0	0	1	0		0	1	2	1	3	1	1	0	0	0	0	1	1	1	16	1
264	3	15	13	1	1	2	5	3	2	1	3	3	7	2	2	3	0	1	0	0	0	0	0	1	1	0	1	0	1	1	0	1	0	0	1	2	0		1	0	0	1	1	1	1	1	1	5	1
296	3	15	13	1	1	1	6	3	2	1	3	2	3	2	2	3	0	1	0	0	0	0	0	1	1	0	1	0	1	1	0	0		0	1	2	0		0	0	1	1	1	1	1	3	1	5	1
278	3	15	14	1	1	2	4	1	2	2	4	4	7	3	2	3	0	1	0	0	0	0	0	1	1	0	1	0	1	1	0	0		0	1	2	0		1	0	0	1	0	0	1	1	1	5	1
320	3	15	11	1	1	1	5	4	2	3	4	3	4	2	2	3	0	1	0	0	0	0	0	1	1	0	1	0	1	1	1	0		0	1	2	1	2	1	0	1	0	1	0	1	2	1	5	1
275	3	12	13	1	1	2	7	3	4	4	4	2	2	3	2	3	0	1	0	0	0	0	0	1	1	0	1	0	1	1	0	0		0	1	2	0		1	0	1	1	0	0	1	1	1	5	1
267	3	12	13	1	1	2	5	3	2	1	2	1	5	2	2	3	0	1	0	0	0	0	0	1	1	0	1	0	1	1	1	1	0	0	1	2	1	2	1	1	1	1	1	1	1	1	1	5	1
313	3	12	12	1	1	1	5	2	2	1	2	2	7	3	2	3	0	1	0	0	0	0	0	1	1	0	1	0	1	1	1	0		0	1	2	1	3	1	1	1	0	1	0	1	1	1	5	1
272	3	15	14	1	1	2	5	3	2	1	4	3	7	3	2	3	0	1	0	0	0	0	0	1	1	0	1	0	1	1	0	1	0	0	1	2	0		0	0	0	1	1	1	1	1	1	5	1
263	3	15	12	1	1	2	5	4	5	3	1	1	3	3	2	3	0	1	0	0	0	0	0	1	1	0	1	0	1	1	0	0		0	1	2	0		1	0	0	1	0	1	1	1	1	5	1
314	3	15	12	1	1	1	5	2	2	2	2	2	4	3	2	3	0	1	0	0	0	0	0	1	1	0	1	0	1	1	1	0		0	1	2	1	2	0	0	0	1	1	0	0	1	1	5	1
270	3	15	12	1	1	2	5	3	2	1	1	2	4	2	2	3	0	1	0	0	0	0	0	1	1	0	1	0	1	1	0	0		0	1	2	0		0	0	1	0	1	0	1	1	1	5	1
306	3	12	9	1	1	2	4	1	3	1	2	1	4	2	2	3	0	1	0	0	0	0	0	1	1	0	1	0	1	1	1	1	0	0	1	4	1	2	1	0	1	0	0	0	1	2	1	5	1
258	3	15	12	1	1	2	4	3	2	1	2	2	7	2	2	3	0	1	0	0	0	0	0	1	1	0	1	0	0	0	0	1	0	0	1	2	0		0	0	0	0	0	1	1	1	1	5	1
256	3	15	11	1	1	2	4	3	4	3	1	4	3	2	2	3	0	1	0	0	0	0	0	1	1	0	1	0	1	0	1	0		0	1	2	0		1	1	1	1	1	1	1	1	1	5	1
271	3	15	14	1	1	2	5	3	2	1	3	1	7	2	2	3	0	1	0	0	0	0	0	1	1	0	1	0	1	0	0	1	1	0	0		0		1	1	1	1	1	0	1	1	1	5	1
285	3	15	12	1	1	2	5	2	2	1	2	1	8	2	2	3	0	1	0	0	0	0	0	1	1	0	1	0	1	0	1	0		0	1	2	1	2	1	1	1	1	1	1	1	2	1	5	1
262	3	15	10	1	1	1	4	3	4	1	4	2	7	3	2	3	0	1	0	0	0	0	0	1	1	0	1	0	1	1	0	1	0	0	1	2	0		1	1	1	0	1	1	1	2	1	5	1
268	3	12	15	1	1	2	8	2	2	1	3	1	8	2	2	3	0	1	0	0	0	0	0	1	1	0	1	0	1	1	0	1	0	0	1	2	0		1	1	0	1	1	0	1	1	1	5	1
292	3	12	12	1	1	2	5	1	2	1	1	1	8	3	2	3	0	1	1	0	0	0	0	1	1	0	1	0	1	1	1	0		0	1	1	1	1	0	1	1	1	1	0	1	1	1	5	1
304	3	15	11	1	1	1	5	1	2	1	1	1	7	3	2	3	0	1	0	0	0	0	0	1	1	0	1	0	1	1	0	0		0	1	2	1	1	1	1	1	1	0	0	1	1	1	5	1
281	3	12	10	1	1	2	4	1	2	1	1	1	7	2	2	3	0	1	0	0	0	0	0	1	1	0	1	0	1	1	0	0		0	1	2	0		1	1	0	1	1	1	1	1	1	5	1
302	3	15	12	1	1	1	6	3	2	2	2	2	6	3	2	3	0	1	0	0	0	0	0	1	1	0	1	0	1	1	1	0		0	1	4	1	2	1	1	0	1	0	1	1	1	1	5	1
319	3	15	9	1	1	1	4	3	2	2	2	2	6	2	2	3	0	1	0	0	0	0	0	1	1	0	1	0	1	1	0	0		0	1	2	0		0	1	0	1	1	0	1	2	1	5	1
289	3	12	12	1	1	2	5	3	2	1	3	1	6	3	2	3	0	1	0	0	0	0	0	1	1	0	1	0	1	1	0	0		0	1	2	0		1	1	0	1	0	1	1	2	1	5	1
290	3	12	12	1	1	2	5	2	2	1	2	1	4	3	2	3	0	1	0	0	0	0	0	1	1	0	1	0	1	1	0	0		0	1	1	0		1	1	0	1	0	0	1	1	1	5	1
259	3	15	10	1	1	2	4	3	2	1	3	1	6	3	2	3	0	1	0	0	0	0	0	1	1	0	1	0	1	0	0	1		0	1	2	0		1	1	0	1	0	1	0	1	1	5	1
300	3	15	11	1	1	2	5	1	3	1	2	2	3	2	2	3	0	1	0	0	0	0	0	1	1	0	1	0	1	1	0	0		0	1	2	1	1	1	1	0	0	1	0	1	2	1	5	1
269	3	15	11	1	1	2	5	3	2	1	1	2	3	3	2	3	0	1	0	0	0	0	0	1	1	0	1	0	1	1	0	0		0	1	2	0		0	1	0	1	0	0	1	1	1	5	1
315	3	12	12	1	2	1	5	3	2	2	2	2	3	2	2	3	0	1	0	0	0	0	0	1	1	0	1	0	1	1	0	0		0	1	1	1	1	1	0	1	1	1	1	1	2	1	5	1
307	3	12	11	1	2	2	5	2	2	1	2	2	5	2	2	3	0	1	0	0	0	0	0	1	1	0	1	1	1	0	0	0		0	1	2	0		1	0	1	1	1	1	1	1	1	5	1
297	3	12	13	1	2	2	6	1	3	1	1	1	7	3	2	3	0	1	0	0	0	0	0	1	1	0	1	0	1	1	0	0		0	1	2	0		0	0	1	1	1	0	1	2	1	5	1
321	3	15	12	1	2	1	6	3	2	3	3	3	4	3	2	3	0	1	0	0	0	0	0	1	1	0	1	0	1	1	1	0		0	1	2	1	3	0	0	0	1	1	1	1	1	1	5	1
276	3	12	14	1	2	2	7	2	2	1	4	1	3	2	2	3	0	1	0	0	0	0	0	1	1	0	1	0	1	1	0	0		0	1	2	0		1	0	0	0	0	1	1	1	1	5	1
316	3	15	11	1	2	1	5	1	2	1	1	2	6	3	2	3	0	1	0	0	0	0	0	1	1	0	1	0	0	0	1	0		0	1	4	0		1	1	1	1	1	1	0	3	1	5	1
274	3	15	13	1	2	2	6	3	2	2	3	1	5	3	2	3	0	1	0	0	0	0	0	1	1	0	1	0	1	1	0	0		0	1	2	0		1	1	1	1	1	1	0	1	1	5	1
303	3	15	13	1	2	1	7	2	2	1	4	3	6	3	2	3	0	1	0	0	0	0	0	1	1	0	1	0	1	1	0	1	0	0	1	2	0		1	1	1	0	1	0	1	1	1	5	1
295	3	12	12	1	2	1	6	4	2	1	4	3	6	2	2	3	0	1	0	0	0	0	0	1	1	0	1	0	1	1	1	0		0	1	3	0		1	1	1	1	1	1	1	2	1	5	1
257	3	15	12	1	2	1	4	3	2	1	3	2	9	3	2	3	0	1	0	0	0	0	0	1	1	0	1	0	1	1	0	0		0	1	2	0		0	1	1	1	1	0	1	2	1	5	1
318	3	12	11	1	2	2	5	3	2	2	3	2	7	3	2	3	0	1	0	0	0	0	0	1	1	0	1	0	1	1	1	0		0	1	1	1	3	1	1	1	1	1	0	1	1	1	5	1
294	3	15	10	1	2	3	4	1	3	1	1	1	3	3	2	3	0	1	0	0	0	0	0	1	1	0	1	0	1	1	1	0		0	1	3	0		1	1	1	1	1	0	1	2	1	5	1
266	3	15	12	1	2	2	5	3	2	1	2	3	6	3	2	3	0	1	1	0	0	0	0	1	1	0	1	0	1	1	0	0		0	1	2	0		0	1	0	1	1	0	1	1	1	5	1
323	3	12	12	1	2	2	6	2	2	2	2	2	6	2	2	3	0	1	0	0	0	0	0	1	1	0	1	0	1	1	1	0		0	1	2	1	2	1	1	0	1	0	0	0	1	1	5	1
265	3	15	11	1	2	2	5	1	2	1	2	1	8	3	2	3	0	1	0	0	0	0	0	1	1	0	1	0	1	1	1	0		0	1	2	1	2	1	1	1	1	0	0	1	2	1	5	1
301	3	15	10	1	2	1	4	2	3	1	2	2	2	3	2	3	0	1	0	0	0	0	0	1	1	0	1	0	1	1	0	1	0	0	1	2	0		1	1	0	0	0	1	1	2	1	5	1
284	3	12	10	1	2	2	4	1	2	1	2	1	7	3	2	3	0	1	0	0	0	0	0	1	1	0	1	0	1	1	0	1	0	0	1	2	0		1	1	0	0	0	1	1	1	1	5	1
311	3	15	9	1	2	1	4	1	2	1	1	1	8	3	2	3	0	1	0	0	0	0	0	1	1	0	1	0	1	1	0	0		0	1	4	1	1	0	1	1	0	0	0	1	2	1	5	1
312	3	15	9	1	2	2	4	2	2	2	2	2	6	2	2	3	0	1	0	0	0	0	0	1	1	0	1	0	1	1	0	1	0	0	1	1	1	2	1	1	0	1	0	0	1	2	1	5	1
283	3	15	11	1	2	2	4	4	2	1	4	1	6	3	2	3	0	1	0	0	0	0	0	1	1	0	1	0	1	1	0	0		0	1	2	0		1	0	1	1	1	1	1	2	1	5	1
317	3	12	12	1	2	2	6	2	4	2	3	4	4	3	2	3	0	1	0	0	0	0	0	1	1	0	1	0	1	1	1	0		0	1	1	1	2	0	0	0	0	0	1	0	1	1	5	1
291	3	15	12	1	2	2	5	2	2	1	2	2	6	3	2	3	0	1	0	0	0	0	0	1	1	0	1	0	1	1	1	0		0	1	1	1	2	1	0	0	1	0	0	1	1	1	5	1
279	3	15	11	1	2	2	4	4	2	3	4	3	4	2	2	3	0	1	0	0	0	0	0	1	1	0	1	0	1	1	0	1	0	0	1	2	0		1	1	1	1	1	0	1	1	1	5	1
282	3	12	12	1	2	2	4	2	2	1	3	1	6	3	2	3	0	1	0	0	0	0	0	1	1	0	1	0	1	1	0	0		0	1	2	0		1	1	1	1	1	0	1	1	1	5	1
287	3	15	12	1	2	2	5	3	2	1	2	1	8	2	2	3	0	1	0	0	0	0	0	1	1	0	1	0	1	1	0	0		0	1	2	0		1	1	1	1	1	1	1	1	1	5	1
299	3	15	12	1	2	2	5	1	4	1	1	1	8	3	2	3	0	1	0	0	0	0	0	1	1	0	1	0	1	1	0	0		0	1	4	1	1	1	1	1	1	1	1	1	1	1	5	1
310	3	15	11	1	2	1	5	2	2	2	3	2	6	3	2	3	0	1	0	0	0	0	0	1	1	0	1	0	1	1	0	0		0	1	1	1	1	1	1	1	1	0	0	1	2	1	5	1
305	3	15	11	1	2	3	5	4	4	3	1	3	2	2	2	3	0	1	0	0	0	0	0	1	1	0	1	0	1	1	0	0		0	1	1	1	1	1	1	0	1	0	0	1	2	1	5	1
322	3	15	13	1	2	1	7	2	2	2	2	2	5	3	2	3	0	1	0	0	0	0	0	1	1	0	1	0	1	1	1	0		0	1	2	1	2	0	1	1	1	1	0	1	1	1	5	1
277	3	12	15	1	2	1	8	2	2	1	2	1	7	3	2	3	0	1	0	0	0	0	0	1	1	0	1	0	1	1	0	1	0	0	1	2	0		1	1	0	1	1	1	1	2	1	5	1
286	3	15	12	1	2	2	5	1	4	1	3	1	5	2	2	3	0	1	0	0	0	0	0	1	1	0	1	0	1	1	1	0		0	1	2	1	2	1	1	0	1	0	1	1	1	1	5	1
309	3	15	11	1	2	1	5	1	2	1	1	1	4	2	2	3	0	1	0	0	0	0	0	1	1	0	1	0	1	1	1	0		0	1	1	1	1	1	1	0	1	0	1	1	2	1	5	1
260	3	15	10	1	2	2	4	3	2	1	2	1	6	2	2	3	0	1	0	0	0	0	0	1	1	0	1	0	1	1	0	0		0	1	2	0		1	1	0	1	0	1	1	1	1	5	1
273	3	15	16	1	2	2	4	2	3	1	2	2	7	2	2	3	0	1	1	0	0	0	2	1	1	0	1	0	1	1	0	0		0	1	2	0		1	1	0	0	0	1	1	2	1	5	1
288	3	15	12	1	2	2	5	4	2	1	4	2	6	3	2	3	0	1	0	0	0	0	0	1	1	0	1	0	1	1	1	0		0	1	2	1	2	1	1	0	0	0	1	1	2	1	5	1
298	3	12	12	1	2	2	6	2	2	1	2	2	10	2	2	3	0	1	0	0	0	0	0	1	1	0	1	0	1	1	0	0		0	1	4	1	1	0	1	0	1	0	1	1	3	1	5	1
261	3	15	10	1	2	2	4	2	5	1	1	1	9	2	2	3	0	1	0	0	0	0	0	1	1	0	1	0	1	1	0	0		0	1	2	0		0	1	1	1	0	0	1	1	1	5	1
308	3	15	11	1	2	2	5	1	2	2	2	2	4	3	2	3	0	1	0	0	0	0	0	1	1	0	1	0	1	1	0	0		0	1	1	1	1	0	1	0	1	0	0	1	1	1	5	1
280	3	15	11	1	2	1	4	2	4	1	2	1	5	3	2	3	0	1	0	0	0	0	0	1	1	0	1	0	1	1	1	0		0	1	2	1	1	0	1	0	0	0	1	1	1	1	5	1
293	3	15	10	1	2	1	4	2	2	1	2	1	8	3	2	3	0	1	0	0	0	0	0	1	1	0	1	0	1	1	0	0		0	1	2	1	1	0	1	0	0	0	0	0	1	1	5	1
240	4	8	12	2	1	1	5	4	2	1	3	4	10	1	1	2	1	1	1	0	0	0	1	1	1	0	0	1	1	1	1	0		0	1	1	1	2	0	1	0	0	0	1	1	1	1	8	1
247	4	3	15	2	1	2	8	3	4	2	4	3	5	1	1	2	1	1	1	0	0	0	1	1	1	0	1	1	1	1	1	1	0	0	1	1	1	1	1	1	0	1	0	0	1	1	1	8	1
255	4	7	15	2	1	1	7	4	2	2	1	3	6	1	1	2	1	1	1	0	0	0	1	1	1	0	0	1	1	1	1	0		0	1	2	0		1	0	1	1	0	0	1	1	1	8	1
243	4	8	13	2	1	1	7	4	2	3	4	3	5	1	1	2	1	1	1	0	0	0	1	1	1	0	1	1	1	1	0	0		0	1	2	0		1	0	1	1	1	0	1	1	1	8	1
253	4	8	11	2	1	2	6	3	2	2	4	2	6	1	1	2	1	1	1	0	0	0	1	1	1	0	0	1	1	1	1	0		0	1	1	1	3	1	0	1	1	0	0	1	1	1	8	1
231	4	8	11	2	1	1	4	4	2	1	4	3	4	1	1	2	1	1	1	0	0	0	1	1	0	0	0	1	1	1	1	0		0	1	2	0		1	0	0	1	0	1	1	1	1	8	1
239	4	8	11	2	1	3	5	4	2	2	4	2	7	1	1	2	1	1	1	0	0	0	1	1	1	0	1	1	1	1	0	0		0	1	1	1	3	1	0	0	1	0	1	1	1	1	8	1
226	4	7	10	2	1	1	4	2	4	4	4	3	4	1	1	1	1	1	1	0	0	0	1	1	1	0	0	0	1	0	0	0		0	1	1	1	3	1	1	1	1	1	0	1	1	1	8	1
236	4	7	12	2	1	2	5	3	2	3	3	2	8	1	1	1	1	1	1	0	0	0	1	1	1	0	1	1	1	1	0	1	0	0	1	1	1	3	1	1	0	1	1	0	1	1	1	8	1
242	4	8	12	2	1	2	5	3	2	1	4	3	5	1	1	2	1	1	1	0	0	0	1	1	1	0	0	0	1	1	1	0		0	1	1	1	3	1	1	0	1	0	1	1	1	1	8	1
234	4	8	11	2	1	2	4	4	2	3	4	3	6	1	1	2	1	1	1	0	0	0	1	1	1	0	1	1	1	1	0	0		0	1	1	1	3	0	1	0	1	1	1	1	1	1	8	1
230	4	7	10	2	1	1	4	4	2	3	4	3	7	1	1	2	1	1	1	0	0	0	1	1	1	0	1	1	1	1	0	0		0	1	4	1	3	1	1	0	1	0	0	1	1	1	8	1
237	4	10	13	2	1	2	5	3	2	1	4	2	5	1	1	2	1	1	1	0	0	0	1	1	1	0	1	1	1	1	0	0		0	1	1	1	3	1	1	0	1	0	1	0	1	1	8	1
254	4	9	11	2	1	3	4	1	1	3	4	2	7	1	1	2	1	1	1	0	0	0	1	1	1	0	1	1	1	1	0	0		0	1	2	1	2	0	1	1	1	0	1	1	1	1	8	1
229	4	8	10	2	1	1	4	2	2	1	4	4	7	1	1	2	1	1	1	0	0	0	1	1	1	0	0	1	1	1	0	1		0	0		1	2	0	1	0	1	0	1	1	1	1	8	1
244	4	8	13	2	1	1	7	4	2	3	4	3	7	1	1	2	1	1	1	0	0	0	1	1	1	0	0	1	1	1	1	0		0	1	1	1	2	0	1	1	0	1	0	1	1	1	8	1
233	4	8	13	2	1	1	4	4	2	3	4	3	9	1	1	2	1	1	1	0	0	0	1	1	1	0	0	1	1	1	1	0		0	1	1	1	3	1	1	0	1	0	0	1	1	1	8	1
235	4	9	12	2	1	1	4	3	1	1	4	3	4	1	1	2	1	1	1	0	0	0	1	1	1	0	0	1	1	1	1	0		0	1	1	1	3	1	1	0	0	0	1	1	1	1	8	1
241	4	5	12	2	1	2	5	4	2	2	4	2	4	1	1	2	1	1	1	0	0	0	1	1	1	0	1	1	1	1	1	0		0	1	1	1	3	1	0	0	1	0	0	1	1	1	8	1
238	4	8	11	2	1	1	5	3	2	2	4	2	5	1	1	2	1	1	1	0	0	0	1	1	1	0	1	1	1	1	1	1	0	0	1	1	1	3	1	1	0	1	1	0	1	1	1	8	1
228	4	8	10	2	1	1	4	4	2	3	2	3	4	1	1	2	1	1	1	0	0	0	1	1	1	0	1	1	1	1	1	0		0	0		0		0	0	1	1	1	1	1	1	1	8	1
405	4	10	12	2	1	1	6	4	2	3	4	3	5	1	1	2	1	1	1	0	0	0	1	1	1	0	1	1	1	1	1	0		0	1	2	1	2	0	0	0	1	1	1	1	1	1	8	1
404	4	10	14	2	2	2	7	2	2	1	3	2	6	1	1	2	1	1	1	0	0	0	1	1	1	0	1	1	1	1	0	1	0	0	1	2	1	3	1	1	0	1	0	0	1	1	1	8	1
248	4	7	12	2	2	2	6	4	4	4	1	4	3	1	1	2	1	1	1	0	0	0	1	1	1	0	1	1	1	1	0	0		0	1	1	1	3	1	0	0	0	0	1	1	1	1	8	1
232	4	8	11	2	2	2	4	4	2	2	4	2	7	1	1	2	1	1	1	0	0	0	1	1	1	0	1	1	1	1	0	0		0	1	1	1	3	1	0	0	0	1	1	1	1	1	8	1
251	4	8	12	2	2	3	6	4	2	3	4	3	4	1	1	2	1	1	1	0	0	0	1	1	1	0	1	1	1	1	0	0		0	1	2	1	1	0	0	1	0	1	0	1	1	1	8	1
249	4	7	13	2	2	1	7	4	2	3	4	4	3	1	1	2	1	1	1	0	0	0	1	1	1	0	1	1	1	1	0	1	1	0	1	2	1	2	1	1	1	1	1	1	1	1	1	8	1
406	4	8	12	2	2	3	6	4	2	3	4	3	4	1	1	2	1	1	1	0	0	0	1	1	1	0	0	1	1	1	1	0		0	1	2	1	1	1	1	1	1	1	1	1	1	1	8	1
252	4	6	13	2	2	1	7	4	2	4	4	3	6	1	1	2	1	1	1	0	0	0	1	1	1	0	0	1	1	1	1	0		0	1	1	0		1	1	1	1	0	0	1	1	1	8	1
227	4	9	15	2	2	1	4	4	2	2	4	3	6	1	1	2	1	1	1	0	0	0	1	1	1	0	0	1	1	1	0	0		0	1	1	1	3	0	1	0	1	0	0	1	1	1	8	1
245	4	8	13	2	2	2	7	4	2	3	4	3	6	1	1	2	1	1	1	0	0	0	1	1	1	0	0	1	1	1	1	0		0	1	2	0		1	1	0	1	0	0	1	1	1	8	1
246	4	7	12	2	2	3	7	4	2	3	4	3	6	1	1	2	1	1	1	0	0	0	1	1	1	0	0	1	1	1	1	0		0	1	3	1	1	1	1	1	1	1	0	1	1	1	8	1
402	4	10	14	2	2	2	4	2	4	3	3	4	5	1	1	2	1	1	1	0	0	0	1	1	1	0	1	1	1	1	1	1	0	0	1	2	0		0	0	1	1	1	1	0	1	1	8	1
403	4	10	13	2	2	1	7	4	2	3	3	2	4	1	1	2	1	1	1	0	0	0	1	1	1	0	1	1	1	1	1	0		0	1	2	1	2	1	0	0	1	0	1	0	1	1	8	1
407	4	10	14	2	2	2	7	2	5	3	3	4	5	1	1	2	1	1	1	0	0	0	1	1	1	0	1	1	1	1	1	0		0	1	2	0		1	1	0	1	0	1	1	1	1	8	1
250	4	6	11	2	2	1	5	1	2	3	2	3	6	1	1	2	1	1	1	0	0	0	1	1	1	0	1	1	1	1	0	0		0	1	2	1	2	1	1	1	1	0	0	1	1	1	12	1
347	5	10	13	2	1	1	7	3	5	1	2	4	3	1	1	2	1	1	1	0	0	0	1	1	1	0	1	1	1	1	0	1	0	0	1	2	1	2	1	1	1	1	1	1	1	1	1	12	1
384	5	10	16	2	1	2	8	2	2	1	3	2	8	1	1	2	1	1	1	0	0	0	1	1	1	0	1	1	1	1	0	1	1	0	1	2	0		1	1	1	1	1	0	1	3	1	12	1
375	5	8	15	2	1	1	8	2	2	1	4	4	4	1	1	2	1	1	1	0	0	0	1	1	1	0	1	1	1	0	0	0		0	1	1	1	3	0	0	1	0	1	0	1	1	1	12	1
350	5	8	10	2	1	1	4	3	4	2	2	3	4	1	1	2	1	1	1	0	0	0	1	1	1	0	1	1	1	1	0	0		0	1	3	0		1	0	1	1	1	0	1	1	1	12	1
382	5	8	15	2	1	1	8	3	2	2	4	4	6	1	1	2	1	1	1	0	0	0	1	1	1	0	0	1	1	1	1	0		0	1	1	1	2	0	0	0	0	0	1	0	1	1	12	1
395	5	9	12	2	1	1	6	2	2	1	3	4	6	1	1	2	1	1	1	0	0	0	1	1	1	0	0	1	1	1	1	0		0	1	2	0		0	0	1	1	1	0	1	1	1	12	1
273	5	9	16	2	1	1	8	1	2	1	4	3	6	1	1	2	1	1	1	0	0	0	1	1	1	0	1	1	1	0	0	0		0	1	2	1	2	0	0	1	1	1	1	0	1	1	12	1
344	5	10	13	2	1	1	7	1	3	2	3	3	5	1	1	2	1	1	0	0	0	0	1	1	1	0	1	1	1	0	0	0		0	1	2	0		0	0	1	1	1	1	0	1	1	12	1
393	5	8	12	2	1	2	6	2	2	1	2	3	5	1	1	2	1	1	1	0	0	0	1	1	1	0	1	1	1	0	0	0		0	1	2	0		1	0	1	1	1	0	0	1	1	12	1
359	5	10	10	2	1	2	4	2	2	3	4	4	7	1	1	2	1	1	1	0	0	0	1	1	1	0	1	1	1	1	0	0		0	1	2	0		1	0	0	1	0	1	1	1	1	12	1
364	5	8	13	2	1	1	6	4	3	1	4	3	5	1	1	2	1	1	1	0	0	0	1	1	1	0	1	1	1	1	0	0		0	1	2	0		1	0	0	1	0	1	0	1	1	12	1
366	5	8	13	2	1	2	6	1	2	1	4	3	6	1	1	2	1	1	1	0	0	0	1	1	1	0	0	1	1	1	1	0		0	1	2	0		1	0	0	1	0	0	1	1	1	12	1
379	5	10	14	2	1	1	6	2	2	1	1	3	6	1	1	2	1	1	1	0	0	0	1	1	1	0	1	1	1	1	0	0		0	1	2	0		0	0	1	0	0	1	1	1	1	12	1
340	5	7	12	2	1	2	5	2	2	4	3	3	3	1	1	2	1	1	1	0	0	0	1	1	1	0	0	1	1	1	1	0		0	1	1	1	2	1	0	0	0	0	1	1	1	1	12	1
346	5	7	13	2	1	1	7	1	2	3	2	4	3	1	1	2	1	1	1	0	0	0	1	1	1	0	1	1	1	1	0	0		0	1	2	1	2	1	1	1	1	1	1	0	1	1	12	1
392	5	9	13	2	1	1	4	4	4	4	4	3	4	1	1	2	1	1	1	0	0	0	1	1	1	0	1	1	1	1	0	0		0	1	1	1	1	1	1	1	1	1	0	1	1	1	12	1
386	5	8	16	2	1	1	8	3	2	2	4	3	4	1	1	2	1	1	1	0	0	0	1	1	1	0	1	1	1	1	0	1	0	0	1	3	1	2	1	1	1	1	1	0	1	1	1	12	1
365	5	7	14	2	1	3	8	3	2	3	1	3	7	1	1	2	1	1	1	0	0	0	1	1	1	0	1	1	1	1	0	1	0	0	1	1	0		1	1	1	1	1	1	1	1	1	12	1
398	5	7	12	2	1	2	4	1	2	1	3	2	4	1	1	2	1	1	1	0	0	0	1	1	1	0	1	1	1	1	0	0		0	1	2	1	1	0	1	1	1	1	0	1	1	1	12	1
342	5	10	11	2	1	1	5	4	1	3	4	4	3	1	1	2	1	1	1	0	0	0	1	1	1	0	1	1	1	1	0	0		0	1	1	1	3	1	1	0	0	0	1	1	1	1	12	1
352	5	10	10	2	1	1	4	1	2	1	1	4	7	1	1	2	1	1	0	0	0	0	1	1	1	0	1	1	1	0	0	0		0	1	4	0		1	1	0	1	0	1	1	1	1	12	1
372	5	10	16	2	1	1	8	4	2	3	4	3	5	1	1	2	1	1	1	0	0	0	1	1	1	0	1	1	1	0	0	0		0	1	2	1	3	1	1	1	0	1	0	0	1	1	12	1
360	5	10	16	2	1	1	8	4	2	3	4	3	6	1	1	2	1	1	1	0	0	0	1	1	1	0	1	1	1	0	0	0		0	1	1	0		1	1	0	1	0	0	1	1	1	12	1
394	5	6	12	2	1	1	6	2	2	1	3	3	6	1	1	2	1	1	1	0	0	0	1	1	1	0	1	1	1	1	0	0		0	1	2	0		0	1	0	1	1	1	1	1	1	12	1
355	5	9	10	2	1	1	4	1	3	1	1	3	3	1	1	2	1	1	1	0	0	0	1	1	1	0	1	1	1	1	0	0		0	1	4	1	1	1	1	1	1	0	1	1	1	1	12	1
389	5	10	11	2	1	1	6	3	2	1	3	2	7	1	1	2	1	1	1	0	0	0	1	1	1	0	1	1	1	1	1	1	0	0	1	2	0		1	1	0	1	0	1	1	1	1	12	1
354	5	10	11	2	1	2	4	4	3	2	3	1	5	1	1	2	1	1	1	0	0	0	1	1	1	0	1	1	1	1	0	0		0	1	1	0		1	1	0	1	0	1	1	1	1	12	1
336	5	9	12	2	1	2	5	3	2	4	3	4	6	1	1	2	1	1	1	0	0	0	1	1	1	0	0	1	1	1	1	0		0	1	2	1	3	1	1	0	0	0	1	1	1	1	12	1
368	5	10	15	2	1	2	8	3	2	2	3	2	6	1	1	2	1	1	1	0	0	0	1	1	1	0	1	1	1	1	0	0		0	1	2	1	3	1	1	0	1	0	0	1	1	1	12	1
369	5	6	14	2	2	2	8	3	2	1	3	2	6	1	1	2	1	1	1	0	0	0	1	1	1	0	1	1	1	1	1	1	0	0	1	2	0		0	0	1	1	1	1	1	1	1	12	1
348	5	10	10	2	2	2	4	4	3	4	2	1	5	1	1	2	1	1	1	0	0	0	1	1	1	0	1	1	1	0	0	0		0	1	2	0		1	1	1	1	0	0	1	3	1	12	1
378	5	10	14	2	2	2	8	3	2	1	4	3	5	1	1	2	1	1	1	0	0	0	1	1	1	0	1	1	1	0	0	0		0	1	1	1	3	1	1	0	1	0	1	1	1	1	12	1
385	5	10	14	2	2	2	7	3	3	1	2	3	6	1	1	2	1	1	1	0	0	0	1	1	1	0	0	1	1	1	1	0		0	1	2	1	2	1	1	0	0	0	0	1	1	1	12	1
388	5	10	14	2	2	1	8	3	4	1	2	3	6	1	1	2	1	1	1	0	0	0	1	1	1	0	1	1	1	1	0	0		0	1	2	0		1	0	1	1	1	0	1	1	1	12	1
349	5	7	11	2	2	2	4	3	2	4	1	1	5	1	1	2	1	1	1	0	0	0	1	1	1	0	1	1	1	1	0	1	0	0	1	4	1	3	1	0	1	1	1	1	1	1	1	12	1
367	5	6	14	2	2	1	8	4	4	3	4	4	5	1	1	2	1	1	1	0	0	0	1	1	1	0	0	1	1	1	1	0		0	1	2	0		0	0	1	1	1	0	0	1	1	12	1
374	5	9	15	2	2	2	8	3	2	2	1	3	6	1	1	2	1	1	1	0	0	0	1	1	1	0	1	1	1	1	0	0		0	1	1	1	2	1	0	0	1	1	1	1	1	1	12	1
399	5	13	13	2	2	2	5	2	4	1	3	3	4	1	1	2	1	1	1	0	0	0	1	1	1	0	1	1	1	1	0	0		0	1	2	1	2	0	0	1	1	1	1	0	1	1	12	1
387	5	9	16	2	2	2	8	2	2	1	3	2	6	1	1	2	1	1	1	0	0	0	1	1	1	0	1	1	1	0	0	0		0	1	2	1	2	0	0	1	1	1	0	1	1	1	12	1
353	5	6	11	2	2	1	4	1	4	1	1	1	3	1	1	2	1	1	1	0	0	0	1	1	1	0	1	1	1	1	0	0		0	1	3	1	2	0	0	1	1	1	0	1	1	1	12	1
383	5	9	15	2	2	3	7	4	2	3	4	4	5	1	1	2	1	1	1	0	0	0	1	1	1	0	0	1	1	1	1	0		0	1	3	1	2	0	0	0	0	0	1	1	1	1	12	1
376	5	10	16	2	2	2	8	1	5	1	3	3	8	1	1	2	1	1	1	0	0	0	1	1	1	0	0	1	1	1	1	0		0	1	2	1	1	1	0	0	1	0	0	1	1	1	12	1
356	5	10	14	2	2	2	7	4	2	1	4	3	4	1	1	2	1	1	1	0	0	0	1	1	1	0	1	1	1	1	0	0		0	1	2	1	3	1	0	0	1	0	1	0	1	1	12	1
363	5	10	14	2	2	1	6	2	1	2	2	3	3	1	1	2	1	1	1	0	0	0	1	1	1	0	0	1	1	1	1	0		0	1	2	0		1	1	0	1	1	1	1	1	1	12	1
341	5	10	13	2	2	1	5	3	1	2	3	3	2	1	1	1	1	1	1	0	0	0	1	1	1	0	1	1	1	1	0	0		0	1	3	0		1	0	0	1	0	0	1	1	1	12	1
360	5	10	13	2	2	3	6	1	4	1	1	2	2	1	1	2	1	1	1	0	0	0	1	1	1	0	0	1	1	1	1	0		0	1	2	0		0	0	1	1	0	1	0	1	1	12	1
361	5	8	12	2	2	3	6	4	2	4	4	3	3	1	1	2	1	1	1	0	0	0	1	1	1	0	1	1	1	1	0	0		0	1	1	0		1	1	0	0	0	1	1	1	1	12	1
377	5	10	16	2	2	2	8	4	2	3	3	4	6	1	1	2	1	1	1	0	0	0	1	1	1	0	1	1	1	1	0	1	0	0	1	2	1	2	0	1	1	1	1	1	1	1	1	12	1
358	5	10	14	2	2	2	7	4	2	1	3	4	5	1	1	2	1	1	1	0	0	0	1	1	1	0	1	1	1	1	0	0		0	0		1	3	1	1	1	1	1	1	0	1	1	12	1
338	5	5	14	2	2	1	5	3	5	4	1	4	5	1	1	2	1	1	1	0	0	0	1	1	1	0	1	1	1	1	0	0		0	1	2	1	2	1	1	1	1	1	1	0	1	1	12	1
357	5	8	14	2	2	2	7	3	3	3	1	3	5	1	1	2	1	1	1	0	0	0	1	1	1	0	1	1	1	1	0	0		0	1	2	1	3	1	1	1	1	0	0	0	1	1	12	1
400	5	6	10	2	2	3	4	2	2	1	3	3	4	1	1	2	1	1	1	0	0	0	1	1	1	0	1	1	1	1	0	1	0	0	1	2	1	2	1	1	1	1	1	1	1	1	1	12	1
396	5	10	13	2	2	1	7	2	4	1	3	3	7	1	1	2	1	1	1	0	0	0	1	1	1	0	1	1	1	0	0	0		0	1	1	0		1	1	0	1	1	1	1	1	1	12	1
391	5	6	13	2	2	3	6	3	2	1	4	3	8	1	1	2	1	1	1	0	0	0	1	1	1	0	1	1	1	0	0	0		0	1	1	0		1	1	0	1	1	0	1	1	1	12	1
401	5	7	11	2	2	2	5	3	2	1	4	3	5	1	1	2	1	1	1	0	0	0	1	1	1	0	1	1	1	0	0	0		0	1	2	0		1	1	1	1	0	1	1	1	1	12	1
351	5	10	10	2	2	2	4	1	2	1	2	2	4	1	1	2	1	1	1	0	0	0	1	1	1	0	0	1	1	1	1	0		0	1	1	1	3	1	1	1	1	0	1	1	1	1	12	1
390	5	10	10	2	2	2	4	2	3	1	1	4	4	1	1	2	1	1	1	0	0	0	1	1	1	0	1	1	1	1	0	0		0	1	1	0		1	1	0	1	0	1	1	1	1	12	1
381	5	8	16	2	2	2	7	2	1	1	3	3	6	1	1	2	1	1	1	0	0	0	1	1	1	0	1	1	1	1	0	0		0	1	2	0		1	1	0	1	0	0	1	1	1	12	1
370	5	8	16	2	2	2	8	3	2	3	4	3	4	1	1	2	1	1	1	0	0	0	1	1	1	0	0	1	1	1	1	0		0	1	2	1	3	1	1	0	1	0	1	0	1	1	12	1
397	5	5	11	2	2	1	5	2	2	1	3	3	6	1	1	2	1	1	1	0	0	0	1	1	1	0	1	1	1	1	0	0		0	1	2	0		1	1	0	1	0	0	1	1	1	12	1
371	5	8	15	2	2	2	8	1	2	1	2	2	8	1	1	2	1	1	1	0	0	0	1	1	1	0	1	1	1	0	0	0		0	1	2	0		1	1	0	1	0	1	0	1	1	12	1
362	5	10	13	2	2	1	6	3	2	4	1	2	4	1	1	2	1	1	1	0	0	0	1	1	1	0	1	1	1	0	0	0		0	1	2	0		1	1	0	1	0	1	1	2	1	12	1
343	5	9	12	2	2	1	5	3	2	1	3	4	4	1	1	2	1	1	1	0	0	0	1	1	1	0	1	1	1	1	0	1	0	0	1	1	1	3	1	1	0	0	0	0	1	1	1	12	1
339	5	9	13	2	2	1	5	1	1	1	1	1	4	1	1	2	1	1	1	0	0	0	1	1	1	0	1	1	1	1	0	0		0	1	1	1	2	1	1	0	0	0	1	0	1	1	12	1
345	5	9	13	2	2	1	7	4	2	3	3	3	2	1	1	2	1	1	1	0	0	0	1	1	1	0	0	1	1	1	1	0		0	1	2	1	2	0	1	0	1	0	0	1	1	1	12	1
[truncated: 35 more columns]
